# Supplementary material for: Enhancing the insecticidal activity of new Bacillus thuringiensis X023 by copper ions
Source: Microb Cell Fact. 2020 Oct 17;19:195. doi: 10.1186/s12934-020-01452-8 (PMC7568400; doi:10.1186/s12934-020-01452-8)
Supplement: Supplementary file 2 — Additional file 2: Fig. S3. ICPs identified by the proteomics. [file 12934_2020_1452_MOESM2_ESM.xls]

## Sheet: ICPs
GeneName	Uniprot	Description	MolWeight
vip3Aa	F6GPM5	Vip3Aa-like protein	88.67
cryI(A)b	B2RFH1	Truncated delta toxin (Fragment)	21.697
cry2Aa6	Q9S6N5	Cry2Aa protein	70.836
cry2Aa	Q8GHF3	Insecticidal crystal protein Cry2Aa	70.822
cry1Ka	K9JAA0	Cry1Ka (Fragment)	62.426
cry1Ia	A0A0R4WI87	Cry1Ia (Fragment)	76.085
cry1F	B2ZPN5	Cry1F	133.22
cry1Eb	Q03745	Pesticidal crystal protein Cry1Eb	133.6
cry1Bc	Q45774	Pesticidal crystal protein Cry1Bc	140.45
cry1Ad	Q03744	Pesticidal crystal protein Cry1Ad	133.38
cry1Ac	A0A1Z1G6X3	Crystal protein (Fragment)	22.357
cry1Ac	A1E258	Crystal protein	133.18
cry1AC	B1VK35	Pesticidal crystal protein cry1Ac (Fragment)	108.09
cry1Ac	B2ZAB1	Cry1Ac	133.36
cry1AB	B0LPD0	Truncated insecticidal active protein delta-endotoxin Cry1Ab (Fragment)	18.06
cry1Ab	Q2VYE9	Cry1A-like protein	133.43
cry1Aa	A0A1Z1B377	Cry1Aa (Fragment)	132.63
cry1Aa	M4T7M4	Cry1Aa delta endotoxin (Fragment)	107.47
cry1-A32	Q52PE4	Delta-endotoxin Cry1-A32 (Fragment)	87.417
cry1A	Q6S554	Cry1A (Fragment)	21.954
-	V9I199	Cry1H-like protein (Fragment)	130.07
-	W8GV30	Cry1Ac	133.17
-	A0A1W5IH15	Cry1Db-like protein	132.22
-	V9I1I9	Cry1La-like protein (Fragment)	133.42
-	M4WPA6	Cry1Ab (Fragment)	81.288
-	Q6PYW7	Cry1A type crystal protein (Fragment)	89.492
-	Q8GHE8	Delta-endotoxin Cry1	132.99
-	Q9AM83	Insecticidal crystal protein BTRX24	126.82
