# Supplementary material for: Enhancing the insecticidal activity of new Bacillus thuringiensis X023 by copper ions
Source: Microb Cell Fact. 2020 Oct 17;19:195. doi: 10.1186/s12934-020-01452-8 (PMC7568400; doi:10.1186/s12934-020-01452-8)
Supplement: Supplementary file 3 — Additional file 3: Fig. S3. Differential proteome which CK compared to CU. [file 12934_2020_1452_MOESM3_ESM.xls]

## Sheet: CU vs CK significant
GeneName	Uniprot	Description	MolWeight	GO_Cellular_Component	GO_Molecular_Function	GO_Biological_Process	KEGG_Inforamtion	COG	COG_Category	eggNOG	eggNOG_class	eggNOG_Category	Comparison	Regulated	ratio	t.test_p.value	FDR
nadE	Q3EXS2	NH(3)-dependent NAD(+) synthetase	29.861	GO:0005737//cytoplasm	GO:0003952//NAD+ synthase (glutamine-hydrolyzing) activity;GO:0005524//ATP binding;GO:0008795//NAD+ synthase activity	GO:0009435//NAD biosynthetic process	K01916|1|3.9e-146|522.3|btn:BTF1_07365| NAD+ synthase [EC:6.3.1.5]	NH3-dependent NAD+ synthetase	Coenzyme transport and metabolism	[H] nh(3)-dependent nad( ) synthetase	[H]Metabolism	[H]Coenzyme transport and metabolism	B:A	down	0.781287	0.0142769	0
pyrR	W8Z3Z3	Bifunctional protein PyrR	20.409	-	GO:0004845//uracil phosphoribosyltransferase activity;GO:0005525//GTP binding;GO:0000287//magnesium ion binding;GO:0003723//RNA binding;GO:0003700//transcription factor activity, sequence-specific DNA binding	GO:0006353//DNA-templated transcription, termination;GO:0044206//UMP salvage;GO:0006355//regulation of transcription, DNA-templated;GO:0006223//uracil salvage	K02825|1|2.6e-93|346.3|banr:A16R_40880| pyrimidine operon attenuation protein / uracil phosphoribosyltransferase [EC:2.4.2.9]	Pyrimidine operon attenuation protein/uracil phosphoribosyltransferase	Nucleotide transport and metabolism	[F] Also displays a weak uracil phosphoribosyltransferase activity which is not physiologically significant (By similarity)	[F]Metabolism	[F]Nucleotide transport and metabolism	B:A	up	1.53322	0.0229033	0
BTDB27_001262	W8YWH7	Uncharacterized protein	25.648	GO:0005886//plasma membrane;GO:0016021//integral component of membrane	GO:0005506//iron ion binding;GO:0020037//heme binding;GO:0045158//electron transporter, transferring electrons within cytochrome b6/f complex of photosystem II activity;GO:0003954//NADH dehydrogenase activity	GO:0022904//respiratory electron transport chain	K03887|1|1.5e-127|460.3|btl:BALH_1377| menaquinol-cytochrome c reductase cytochrome b subunit	Cytochrome b subunit of the bc complex	Energy production and conversion	[C] Component of the ubiquinol-cytochrome c reductase complex (complex III or cytochrome b-c1 complex), which is a respiratory chain that generates an electrochemical potential coupled to ATP synthesis (By similarity)	[C]Energy production and conversion	[C]Energy production and conversion	B:A	down	0.61327	0.0354214	0
MC28_2952	K0FSL2	CDP-diacylglycerol--glycerol-3-phosphate 3-phosphatidyltransferase	19.202	GO:0016021//integral component of membrane	GO:0008444//CDP-diacylglycerol-glycerol-3-phosphate 3-phosphatidyltransferase activity	GO:0008654//phospholipid biosynthetic process	K00995|1|1.2e-92|344.0|btm:MC28_2952| CDP-diacylglycerol--glycerol-3-phosphate 3-phosphatidyltransferase [EC:2.7.8.5]	Phosphatidylglycerophosphate synthase	Lipid transport and metabolism	[I] cdp-diacylglycerol-glycerol-3-phosphate 3-phosphatidyltransferase	[I]Metabolism	[I]Lipid transport and metabolism	B:A	down	0.698017	0.0144591	0
BTDB27_004251	W8Y8T1	Uncharacterized protein	24.758	-	-	-	K12600|1|4.5e-15|86.7|ter:Tery_3996| superkiller protein 3!K20444|2|1.8e-11|74.7|arp:NIES39_J05150| O-antigen biosynthesis protein [EC:2.4.1.-]!K12132|4|2.2e-06|57.8|ges:VT84_14240| eukaryotic-like serine/threonine-protein kinase [EC:2.7.11.1]!K02656|5|3.8e-06|57.0|nwa:Nwat_0768| type IV pilus assembly protein PilF	Tetratricopeptide (TPR) repeat	General function prediction only	[T] repeat protein;[S] repeat-containing protein	[T]Cellular processes and signaling;[S]Poorly characterized	[T]Signal transduction mechanisms;[S]Function unknown	B:A	up	3.22842	0.0102181	0
BTDB27_004045	W8Y8A9	Uncharacterized protein	14.075	-	-	-	K10947|1|6.5e-22|108.6|cml:BN424_2195| PadR family transcriptional regulator, regulatory protein PadR	Uncharacterized conserved protein YloU, alkaline shock protein (Asp23) family	Function unknown	[S] alkaline shock protein	[S]Poorly characterized	[S]Function unknown	B:A	down	0.822423	0.00256076	0
BTDB27_003840	W8Y7S2	Uncharacterized protein	16.746	-	-	-	-	CBS domain	Signal transduction mechanisms	[S] CBS domain protein;[S] Catalyzes the conversion of inosine 5'-phosphate (IMP) to xanthosine 5'-phosphate (XMP), the first committed and rate- limiting step in the de novo synthesis of guanine nucleotides, and therefore plays an important role in the regulation of cell growth (By similarity);[S] Cbs domain protein	[S]Poorly characterized	[S]Function unknown	B:A	down	0.762287	0.0182747	0
BTDB27_003800	W8Y7P1	Cytochrome c oxidase subunit 2	39.211	GO:0070469//respiratory chain;GO:0005886//plasma membrane;GO:0016021//integral component of membrane	GO:0005507//copper ion binding;GO:0020037//heme binding;GO:0004129//cytochrome-c oxidase activity	GO:1902600//hydrogen ion transmembrane transport;GO:0022900//electron transport chain	K02275|1|2.8e-197|692.6|bby:CY96_18800| cytochrome c oxidase subunit II [EC:1.9.3.1]	Cytochrome c, mono- and diheme variants	Energy production and conversion	[C] cytochrome c1;[C] Subunits I and II form the functional core of the enzyme complex. Electrons originating in cytochrome c are transferred via heme a and Cu(A) to the binuclear center formed by heme a3 and Cu(B) (By similarity)	[C]Energy production and conversion	[C]Energy production and conversion	B:A	up	3.12923	0.000671181	0
BTDB27_001715	W8Y1V2	Homoserine dehydrogenase	47.244	-	GO:0050661//NADP binding;GO:0016597//amino acid binding;GO:0004412//homoserine dehydrogenase activity	GO:0009088//threonine biosynthetic process;GO:0009086//methionine biosynthetic process;GO:0009097//isoleucine biosynthetic process;GO:0055114//oxidation-reduction process	K00003|1|5.3e-238|828.2|bby:CY96_08920| homoserine dehydrogenase [EC:1.1.1.3]	Homoserine dehydrogenase	Amino acid transport and metabolism	[E] homoserine dehydrogenase	[E]Metabolism	[E]Amino acid transport and metabolism	B:A	up	3.48029	0.028996	0
BTDB27_002336	W8Y3H0	Uncharacterized protein	28.325	-	GO:0004300//enoyl-CoA hydratase activity;GO:0004490//methylglutaconyl-CoA hydratase activity;GO:0016853//isomerase activity;GO:0003859//3-hydroxybutyryl-CoA dehydratase activity	GO:0008152//metabolic process	K01715|1|3.9e-58|229.9|dti:Desti_5431| enoyl-CoA hydratase [EC:4.2.1.17]	Enoyl-CoA hydratase/carnithine racemase	Lipid transport and metabolism	[I] Enoyl-CoA hydratase	[I]Metabolism	[I]Lipid transport and metabolism	B:A	up	1.42545	0.0227002	0
ilvE	V5M7U3	Branched-chain-amino-acid aminotransferase	33.118	-	GO:0052654//L-leucine transaminase activity;GO:0052656//L-isoleucine transaminase activity;GO:0052655//L-valine transaminase activity	GO:0009081//branched-chain amino acid metabolic process	K00826|1|1.7e-166|590.1|btb:BMB171_C1234| branched-chain amino acid aminotransferase [EC:2.6.1.42]	Branched-chain amino acid aminotransferase/4-amino-4-deoxychorismate lyase	Amino acid transport and metabolism	[E] brancheD-chain amino acid aminotransferase;[E] Branched-chain amino acid aminotransferase	[E]Metabolism	[E]Amino acid transport and metabolism	B:A	up	1.53006	0.0327193	0
BTDB27_000875	W8XZJ7	3-oxoacyl-[acyl-carrier-protein] synthase 2	43.716	-	GO:0004315//3-oxoacyl-[acyl-carrier-protein] synthase activity;GO:0033817//beta-ketoacyl-acyl-carrier-protein synthase II activity	GO:0006633//fatty acid biosynthetic process	K09458|1|2.9e-233|812.4|bby:CY96_05080| 3-oxoacyl-[acyl-carrier-protein] synthase II [EC:2.3.1.179]	3-oxoacyl-(acyl-carrier-protein) synthase	Lipid transport and metabolism	[I] Catalyzes the condensation reaction of fatty acid synthesis by the addition to an acyl acceptor of two carbons from malonyl-ACP (By similarity)	[I]Metabolism	[I]Lipid transport and metabolism	B:A	up	1.37654	0.0459262	0
hflX	A0A2C2HR39	GTPase HflX	47.653	GO:0005737//cytoplasm	GO:0005525//GTP binding;GO:0000287//magnesium ion binding;GO:0003924//GTPase activity	-	K03665|1|2.8e-231|805.8|bthu:YBT1518_10195| GTPase	50S ribosomal subunit-associated GTPase HflX	Translation, ribosomal structure and biogenesis	[S] GTPase that associates with the 50S ribosomal subunit and may have a role during protein synthesis or ribosome biogenesis (By similarity)	[S]Poorly characterized	[S]Function unknown	B:A	up	1.31657	0.0420871	0
bthur0005_35380	C3E7A3	3-oxoacyl-[acyl-carrier-protein] reductase	26.132	-	GO:0004316//3-oxoacyl-[acyl-carrier-protein] reductase (NADPH) activity;GO:0051287//NAD binding	GO:0006633//fatty acid biosynthetic process;GO:0055114//oxidation-reduction process	K00059|1|3.0e-129|466.1|bcb:BCB4264_A3950| 3-oxoacyl-[acyl-carrier protein] reductase [EC:1.1.1.100]	NAD(P)-dependent dehydrogenase, short-chain alcohol dehydrogenase family	Lipid transport and metabolism	[S] reductase;[S] )-reductase	[S]Poorly characterized	[S]Function unknown	B:A	up	1.32403	0.0204075	0
BTDB27_005499	W8YKC0	Cysteine synthase	32.918	GO:0005737//cytoplasm	GO:0080146//L-cysteine desulfhydrase activity;GO:0030170//pyridoxal phosphate binding;GO:0004124//cysteine synthase activity;GO:0016740//transferase activity	GO:0006535//cysteine biosynthetic process from serine	K01738|1|8.4e-169|597.8|bthi:BTK_00340| cysteine synthase A [EC:2.5.1.47]	Cysteine synthase	Amino acid transport and metabolism	[E] cysteine synthase;[E] cysteine biosynthetic process from serine	[E]Metabolism	[E]Amino acid transport and metabolism	B:A	down	0.753998	0.00391282	0
bthur0011_37060	C3H5G4	Dihydrolipoamide acetyltransferase component of pyruvate dehydrogenase complex	45.928	-	GO:0004742//dihydrolipoyllysine-residue acetyltransferase activity	GO:0008152//metabolic process	K00627|1|4.2e-235|818.5|bthr:YBT1520_21085| pyruvate dehydrogenase E2 component (dihydrolipoamide acetyltransferase) [EC:2.3.1.12]	Pyruvate/2-oxoglutarate dehydrogenase complex, dihydrolipoamide acyltransferase (E2) component	Energy production and conversion	[C] Dehydrogenase	[C]Energy production and conversion	[C]Energy production and conversion	B:A	down	0.71635	0.0173737	0
argG	W8Y9J8	Argininosuccinate synthase	44.659	GO:0005737//cytoplasm	GO:0005524//ATP binding;GO:0004055//argininosuccinate synthase activity	GO:0006526//arginine biosynthetic process;GO:0000050//urea cycle;GO:0000053//argininosuccinate metabolic process	K01940|1|1.2e-231|807.0|bthi:BTK_24295| argininosuccinate synthase [EC:6.3.4.5]	Argininosuccinate synthase	Amino acid transport and metabolism	[E] Citrulline--aspartate ligase	[E]Metabolism	[E]Amino acid transport and metabolism	B:A	up	1.48605	0.0302843	0
BTDB27_005693	W8YSC2	Uncharacterized protein	27.017	GO:0005829//cytosol	GO:0070039//rRNA (guanosine-2'-O-)-methyltransferase activity;GO:0003723//RNA binding	GO:0000453//enzyme-directed rRNA 2'-O-methylation	K03218|1|8.3e-135|484.6|btb:BMB171_C0088| 23S rRNA (guanosine2251-2'-O)-methyltransferase [EC:2.1.1.185]	tRNA G18 (ribose-2'-O)-methylase SpoU	Translation, ribosomal structure and biogenesis	[J] RNA methyltransferase TrmH family group 3;[J] RNA methyltransferase, TrmH family, group 3;[J] Methyltransferase	[J]Information storage and processing	[J]Translation, ribosomal structure and biogenesis	B:A	up	1.50665	0.0189815	0
BTDB27_005334	W8YJZ0	Uncharacterized protein	26.599	-	-	-	K06314|1|7.0e-120|434.9|btc:CT43_CH5425| prespore-specific regulator	-	-	[K] transcription factor, rsfa family	[K]Information storage and processing	[K]Transcription	B:A	up	13.9843	4.14e-05	0
bthur0011_52940	C3H9Y5	Response regulator aspartate phosphatase	43.087	-	GO:0016787//hydrolase activity;GO:0016301//kinase activity	GO:0016310//phosphorylation	K06361|1|8.0e-94|349.0|btl:BALH_3160| response regulator aspartate phosphatase C [EC:3.1.-.-]!K06365|2|1.2e-78|298.5|bce:BC2147| response regulator aspartate phosphatase G [EC:3.1.-.-]!K06364|5|6.7e-32|143.3|bjs:MY9_3832| response regulator aspartate phosphatase F [EC:3.1.-.-]	Tetratricopeptide (TPR) repeat	General function prediction only	[S] repeat-containing protein	[S]Poorly characterized	[S]Function unknown	B:A	up	5.02037	0.00848675	0
CBR59_16985	A0A2J9DGY6	Threonine synthase	37.503	GO:0005737//cytoplasm	GO:0030170//pyridoxal phosphate binding;GO:0004795//threonine synthase activity	GO:0009088//threonine biosynthetic process	K01733|1|1.4e-196|690.3|bcb:BCB4264_A1971| threonine synthase [EC:4.2.3.1]	Threonine synthase	Amino acid transport and metabolism	[E] threonine synthase;[E] Catalyzes the gamma-elimination of phosphate from L- phosphohomoserine and the beta-addition of water to produce L- threonine (By similarity)	[E]Metabolism	[E]Amino acid transport and metabolism	B:A	up	1.44293	0.00235289	0
ilvC	A0A0F6FLN9	Ketol-acid reductoisomerase (NADP(+))	37.008	-	GO:0004455//ketol-acid reductoisomerase activity;GO:0016853//isomerase activity	GO:0009097//isoleucine biosynthetic process;GO:0009099//valine biosynthetic process;GO:0055114//oxidation-reduction process	K00053|1|2.7e-189|666.0|btt:HD73_2028| ketol-acid reductoisomerase [EC:1.1.1.86]	Ketol-acid reductoisomerase	Amino acid transport and metabolism	[E] Alpha-keto-beta-hydroxylacyl reductoisomerase	[E]Metabolism	[E]Amino acid transport and metabolism	B:A	up	1.86944	0.00928166	0
BK739_05110	A0A2C9Z960	Uncharacterized protein	19.045	-	-	-	K19342|1|1.1e-66|257.7|bmyc:DJ92_3161| copper chaperone NosL	Nitrous oxide reductase accessory protein NosL	Inorganic ion transport and metabolism	[S] (LipO)protein;[S] (Lipo)protein;[S] Lipoprotein	[S]Poorly characterized	[S]Function unknown	B:A	down	0.0199638	1.21e-06	0
hemH	W8Y6Y3	Ferrochelatase	35.302	GO:0005737//cytoplasm	GO:0046872//metal ion binding;GO:0004325//ferrochelatase activity	GO:0006783//heme biosynthetic process	K01772|1|1.8e-182|643.3|bby:CY96_04640| protoporphyrin/coproporphyrin ferrochelatase [EC:4.99.1.1 4.99.1.9]	Protoheme ferro-lyase (ferrochelatase)	Coenzyme transport and metabolism	[H] Catalyzes the ferrous insertion into protoporphyrin IX (By similarity)	[H]Metabolism	[H]Coenzyme transport and metabolism	B:A	down	0.247645	1.7e-05	0
BK784_04630	A0A243P1Z5	Oligoendopeptidase F	68.656	-	GO:0004222//metalloendopeptidase activity	GO:0006508//proteolysis	K08602|1|0.0e+00|1180.6|btt:HD73_3730| oligoendopeptidase F [EC:3.4.24.-]	Oligoendopeptidase F	Amino acid transport and metabolism	[E] Oligoendopeptidase f	[E]Metabolism	[E]Amino acid transport and metabolism	B:A	up	1.24107	0.00767659	0
BK774_19925	A0A243G5L2	Glutamate synthase	162.9	-	GO:0015930//glutamate synthase activity	GO:0006537//glutamate biosynthetic process;GO:0055114//oxidation-reduction process	K00265|1|0.0e+00|2920.6|btt:HD73_0600| glutamate synthase (NADPH/NADH) large chain [EC:1.4.1.13 1.4.1.14]	Glutamate synthase domain 3	Amino acid transport and metabolism	[E] glutamate synthase;[E] Glutamate synthase	[E]Metabolism	[E]Amino acid transport and metabolism	B:A	up	1.21945	0.0200326	0
hisD	W8Y051	Histidinol dehydrogenase	47.453	-	GO:0004399//histidinol dehydrogenase activity;GO:0051287//NAD binding;GO:0008270//zinc ion binding	GO:0000105//histidine biosynthetic process;GO:0055114//oxidation-reduction process	K00013|1|3.8e-236|822.0|bby:CY96_06200| histidinol dehydrogenase [EC:1.1.1.23]	Histidinol dehydrogenase	Amino acid transport and metabolism	[E] Catalyzes the sequential NAD-dependent oxidations of L- histidinol to L-histidinaldehyde and then to L-histidine (By similarity)	[E]Metabolism	[E]Amino acid transport and metabolism	B:A	up	5.63768	1.34e-05	0
BK784_03600	A0A243P2F2	Uncharacterized protein	27.703	-	-	-	-	-	-	[S] NA	[S]Poorly characterized	[S]Function unknown	B:A	down	0.0335969	0.00394358	0
BK716_06720	A0A243L3J9	Uncharacterized protein	23.573	GO:0016021//integral component of membrane	-	-	-	-	-	[S] Yip1 domain	[S]Poorly characterized	[S]Function unknown	B:A	down	0.575666	0.0211635	0
BK704_33215	A0A243IC19	Aminoglycoside phosphotransferase	37.675	-	GO:0016301//kinase activity	GO:0016310//phosphorylation	-	Ser/Thr protein kinase RdoA involved in Cpx stress response, MazF antagonist	Signal transduction mechanisms	[S] Homoserine Kinase	[S]Poorly characterized	[S]Function unknown	B:A	down	0.270016	8.21e-05	0
mtnN	A0A0F6FRD2	5'-methylthioadenosine/S-adenosylhomocysteine nucleosidase	25.246	-	GO:0008782//adenosylhomocysteine nucleosidase activity;GO:0008930//methylthioadenosine nucleosidase activity	GO:0019509//L-methionine salvage from methylthioadenosine;GO:0019284//L-methionine salvage from S-adenosylmethionine;GO:0009164//nucleoside catabolic process	K01243|1|4.7e-124|448.7|bthi:BTK_23060| adenosylhomocysteine nucleosidase [EC:3.2.2.9]	Nucleoside phosphorylase	Nucleotide transport and metabolism	[F] Catalyzes the irreversible cleavage of the glycosidic bond in both 5'-methylthioadenosine (MTA) and S- adenosylhomocysteine (SAH AdoHcy) to adenine and the corresponding thioribose, 5'-methylthioribose and S-ribosylhomocysteine, respectively (By similarity)	[F]Metabolism	[F]Nucleotide transport and metabolism	B:A	down	0.728831	0.00521436	0
valS	W8Y949	Valine--tRNA ligase	101.72	GO:0005829//cytosol	GO:0004832//valine-tRNA ligase activity;GO:0002161//aminoacyl-tRNA editing activity;GO:0005524//ATP binding	GO:0006438//valyl-tRNA aminoacylation;GO:0006450//regulation of translational fidelity	K01873|1|0.0e+00|1812.0|btt:HD73_4765| valyl-tRNA synthetase [EC:6.1.1.9]	Valyl-tRNA synthetase	Translation, ribosomal structure and biogenesis	[J] amino acids such as threonine, to avoid such errors, it has a posttransfer editing activity that hydrolyzes mischarged Thr-tRNA(Val) in a tRNA-dependent manner (By similarity)	[J]Information storage and processing	[J]Translation, ribosomal structure and biogenesis	B:A	up	1.3988	0.0344386	0
BK784_21430	A0A243NDQ6	Glycosyl transferase	56.282	-	GO:0016757//transferase activity, transferring glycosyl groups	-	K00786|1|5.1e-240|835.1|bcz:BCE33L2744|	Glycosyltransferase involved in cell wall bisynthesis	Cell wall/membrane/envelope biogenesis	[M] Glycosyl Transferase;[M] Glycosyl transferase;[M] Glycosyl transferase, family 2	[M]Cellular processes and signaling	[M]Cell wall/membrane/envelope biogenesis	B:A	down	0.158479	0.0117161	0
BK784_37695	A0A243MUJ4	Lipoprotein	29.915	-	-	-	K02073|1|1.4e-148|530.4|btt:HD73_5354| D-methionine transport system substrate-binding protein	ABC-type metal ion transport system, periplasmic component/surface antigen	Inorganic ion transport and metabolism	[P] (Lipo)protein;[P] (LipO)protein;[P] lipoprotein	[P]Metabolism	[P]Inorganic ion transport and metabolism	B:A	down	0.602415	0.0250342	0
BK775_29695	A0A243H0F5	Oligoendopeptidase F	66.735	GO:0005829//cytosol	GO:0046872//metal ion binding;GO:0004222//metalloendopeptidase activity	GO:0006518//peptide metabolic process;GO:0006508//proteolysis	K08602|1|0.0e+00|1109.4|bthi:BTK_16915| oligoendopeptidase F [EC:3.4.24.-]	Oligoendopeptidase F	Amino acid transport and metabolism	[E] Oligoendopeptidase f	[E]Metabolism	[E]Amino acid transport and metabolism	B:A	up	1.33513	0.012739	0
BK774_27355	A0A243G153	Peptidase M20 domain-containing protein 2	42.915	-	GO:0016787//hydrolase activity	GO:0008152//metabolic process	K01436|1|1.2e-218|763.8|bcz:BCE33L2908| amidohydrolase [EC:3.5.1.-]!K12941|4|2.5e-56|224.6|eol:Emtol_0361| aminobenzoyl-glutamate utilization protein B	Metal-dependent amidase/aminoacylase/carboxypeptidase	General function prediction only	[E] amidohydrolase	[E]Metabolism	[E]Amino acid transport and metabolism	B:A	down	0.277492	0.00784502	0
aroA	A0A0F6FXC7	Chorismate mutase	40.022	GO:0005737//cytoplasm	GO:0003866//3-phosphoshikimate 1-carboxyvinyltransferase activity;GO:0003849//3-deoxy-7-phosphoheptulonate synthase activity;GO:0004106//chorismate mutase activity;GO:0016832//aldehyde-lyase activity	GO:0009423//chorismate biosynthetic process;GO:0009073//aromatic amino acid family biosynthetic process	K13853|1|2.2e-197|693.0|btt:HD73_3027| 3-deoxy-7-phosphoheptulonate synthase / chorismate mutase [EC:2.5.1.54 5.4.99.5]	3-deoxy-D-arabino-heptulosonate 7-phosphate (DAHP) synthase	Amino acid transport and metabolism	[E] Bifunctional 3-deoxy-7-phosphoheptulonate synthase chorismate mutase;[E] Chorismate mutase;[E] 3-deoxy-7-phosphoheptulonate synthase activity;[M] Phospho-2-dehydro-3-deoxyoctonate aldolase	[E]Metabolism;[M]Cellular processes and signaling	[E]Amino acid transport and metabolism;[M]Cell wall/membrane/envelope biogenesis	B:A	up	1.3201	0.0429708	0
BTDB27_003900	W8Y7X2	Uncharacterized protein	13.337	-	-	-	-	-	-	-	-	-	B:A	up	14.1754	0.000497747	0
BK775_27450	A0A243H145	Efflux transporter periplasmic adaptor subunit	43.86	GO:0016021//integral component of membrane	-	-	K02005|1|1.9e-213|746.5|btt:HD73_5661| HlyD family secretion protein	Multidrug efflux pump subunit AcrA (membrane-fusion protein)	Cell wall/membrane/envelope biogenesis	[V] Efflux transporter, RND family, MFP subunit;[V] Efflux transporter rnd family, mfp subunit;[M] Efflux transporter rnd family, mfp subunit;[M] Efflux transporter RND family MFP subunit	[M]Cellular processes and signaling;[V]Cellular processes and signaling	[M]Cell wall/membrane/envelope biogenesis;[V]Defense mechanisms	B:A	down	0.742338	0.0377254	0
BTDB27_001359	W8Y8P2	Uncharacterized protein	27.758	-	GO:0016491//oxidoreductase activity	GO:0055114//oxidation-reduction process	K10678|1|3.6e-58|229.9|mhc:MARHY0331| nitroreductase [EC:1.-.-.-]!K19285|3|6.9e-57|225.7|jeo:JMA_12770| FMN reductase (NADPH) [EC:1.5.1.38]	Nitroreductase	Energy production and conversion	[C] Nitroreductase;[C] nitroreductase	[C]Energy production and conversion	[C]Energy production and conversion	B:A	down	0.75597	0.0206662	0
BK775_03310	A0A2C9Z2B7	Asparagine synthetase B	70.108	-	GO:0004066//asparagine synthase (glutamine-hydrolyzing) activity	GO:0006529//asparagine biosynthetic process	K01953|1|0.0e+00|1253.0|bthr:YBT1520_17330| asparagine synthase (glutamine-hydrolysing) [EC:6.3.5.4]	Asparagine synthetase B (glutamine-hydrolyzing)	Amino acid transport and metabolism	[E] asparagine synthetase;[E] Asparagine synthase	[E]Metabolism	[E]Amino acid transport and metabolism	B:A	up	9.86043	0.0437311	0
BK746_12550	A0A243C8W7	Malate synthase	60.528	-	GO:0004474//malate synthase activity	GO:0006099//tricarboxylic acid cycle;GO:0006097//glyoxylate cycle	K01638|1|6.4e-310|1067.4|bthr:YBT1520_06425| malate synthase [EC:2.3.3.9]	Malate synthase	Energy production and conversion	[C] malate synthase;[C] Malate synthase	[C]Energy production and conversion	[C]Energy production and conversion	B:A	up	2.27132	0.0437583	0
BTDB27_001462	W8YX33	Uncharacterized protein	26.748	-	GO:0004177//aminopeptidase activity;GO:0008236//serine-type peptidase activity	GO:0006508//proteolysis	K05995|1|1.3e-134|483.8|bthi:BTK_09930| dipeptidase E [EC:3.4.13.21]	Peptidase E	Amino acid transport and metabolism	[E] dipeptidase E;[E] peptidase';[E] peptidase S51, dipeptidase E	[E]Metabolism	[E]Amino acid transport and metabolism	B:A	up	1.51398	0.0429135	0
aceA	A0A0F6G037	Isocitrate lyase	46.912	-	GO:0004451//isocitrate lyase activity	GO:0019752//carboxylic acid metabolic process	K01637|1|3.8e-244|848.6|bthi:BTK_06480| isocitrate lyase [EC:4.1.3.1]	Isocitrate lyase	Energy production and conversion	[C] Isocitrate lyase	[C]Energy production and conversion	[C]Energy production and conversion	B:A	up	2.56384	0.0216471	0
BK708_22685	A0A243IY30	Uncharacterized N-acetyltransferase BK708_22685	17.957	-	GO:0008080//N-acetyltransferase activity	-	-	N-acetyltransferase, GNAT superfamily (includes histone acetyltransferase HPA2)	Transcription	[S] N-acetyltransferase	[S]Poorly characterized	[S]Function unknown	B:A	down	0.689299	0.0331567	0
AC241_15965	A0A0K0QFE1	3-phosphoglycerate dehydrogenase	43.24	-	GO:0051287//NAD binding;GO:0004617//phosphoglycerate dehydrogenase activity;GO:0016597//amino acid binding	GO:0009070//serine family amino acid biosynthetic process;GO:0055114//oxidation-reduction process	K00058|1|4.5e-220|768.5|btg:BTB_c33290| D-3-phosphoglycerate dehydrogenase [EC:1.1.1.95]	Phosphoglycerate dehydrogenase or related dehydrogenase	Coenzyme transport and metabolism	[E] Dehydrogenase	[E]Metabolism	[E]Amino acid transport and metabolism	B:A	up	1.47136	0.0451203	0
