# Supplementary material for: Enhancing the insecticidal activity of new Bacillus thuringiensis X023 by copper ions
Source: Microb Cell Fact. 2020 Oct 17;19:195. doi: 10.1186/s12934-020-01452-8 (PMC7568400; doi:10.1186/s12934-020-01452-8)
Supplement: Supplementary file 4 — Additional file 4: Fig. S3. the primers for qRT-PCR. [file 12934_2020_1452_MOESM4_ESM.xls]

## Sheet: primers for qRT-PCR
gene	description	forward primer	reverse primer	length
aceA	Isocitrate lyase	CGGTGATACAGATTATTTCGTGC	ATACTTTTCCGCCTAAATGACC	173
aceB	Malate synthase	CATTCTGCTGGCTTAAACTGC	ATTTGTGCCGCCATTCCT	200
coxB	Cytochrome c oxidase subunit 2	TTCGTTCGTTTCACTGCTGG	CTCCTACCATGATTGCACTCG	134
ilvC	Ketol-acid reductoisomerase (NADP(+))	CATCTCGTTCGCCGTGTATTT	CCGTTTCTTCTTGGAATGTCG	163
ilvE	Branched-chain-amino-acid aminotransferase	AAACCGCCCAGATGTATTGTC	CCAGCAGAACTTGGTGGTGTAA	198
yngF	Uncharacterized protein(Enoyl-CoA hydrataseisomerase YngF)	GTTCGCCATGCTGTTAGTATGAT	CTTTCGCTCTACCAACTCCAAT	244
aspB	Asparagine synthetase B	TGTGTGGAATTGTAGGGTGGA	ATGACCTAATGCCGCTCGTT	143
vip3A	Vip3Aa-like protein	TGCCGTTAGGTGTCATCAGTG	TCCTCTTCTATGGACCCGTTC	214
tpp-E1	TPP-dependent acetoin dehydrogenase E1 beta-subunit	GGTGGTGTTCTTGGTGTTACGA	CGGAATTTCGCACCTTGG	203
16S rRNA	16S rRNA	CTTGACATCCTCTGAAAACCCTA	GACTTAACCCAACATCTCACGAC	107
cry1Ac	Cry1Ac	TGTTTCAATGTTTCGTTCAGGC	TCAGCACTACGATGTATCCAAGAG	87
